# Supplementary material for: Controlling the Orientation of MoS2 Films on Mo Metal Thin Film Through Sulfur Flux Regulation: A Novel Reaction-Diffusion Model
Source: Nanomaterials (Basel). 2025 Nov 27;15(23):1783. doi: 10.3390/nano15231783 (PMC12693113; doi:10.3390/nano15231783)
Supplement: Supplementary file 1 [file nanomaterials-15-01783-s001.zip]

Archive with 1 entries (1 files):
- nanomaterials-3982131-supplementary.pdf
